# Supplementary material for: FOXD1 promotes EMT and cell stemness of oral squamous cell carcinoma by transcriptional activation of SNAI2
Source: Cell Biosci. 2021 Aug 4;11:154. doi: 10.1186/s13578-021-00671-9 (PMC8335989; doi:10.1186/s13578-021-00671-9)
Supplement: Supplementary file 3 — Additional file 3: The densitometric data of western blot images. [file 13578_2021_671_MOESM3_ESM.xlsx]

## Sheet: Sheet1
The densitometric data of WB images
Figure	Cell line	Group	Marker	IntDen	Relative expression
Figure 1F		HIOEC	FOXD1	0.413	1
		CAL27		0.955	2.51425
		HN4		0.823	1.85764
		SCC25		0.953	2.20718
		HIOEC	GAPDH	1.32
		CAL27		1.214
		HN4		1.416
		SCC25		1.38
Figure 2A	CAL27	NC	FOXD1	0.705	1
		shFOXD1#1		0.412	0.694023
		shFOXD1#2		0.534	0.769789
		shFOXD1#3		0.215	0.286745
		NC	GAPDH	1.684
		shFOXD1#1		1.418
		shFOXD1#2		1.657
		shFOXD1#3		1.791
	SCC25	NC	FOXD1	0.621	1
		shFOXD1#1		0.436	0.770069
		shFOXD1#2		0.587	1.04669
		shFOXD1#3		0.274	0.50125
		NC	GAPDH	1.62
		shFOXD1#1		1.477
		shFOXD1#2		1.463
		shFOXD1#3		1.426
Figure 2E	CAL27	NC	E-cadhein	0.236	1
		shFOXD1#1		0.594	2.52091
		shFOXD1#2		0.38	1.67463
		shFOXD1#3		0.817	3.43756
		NC	N-cadherin	1.052	1
		shFOXD1#1		0.311	0.296093
		shFOXD1#2		0.687	0.679185
		shFOXD1#3		0.158	0.149136
		NC	Vimentin	0.713	1
		shFOXD1#1		0.629	0.883576
		shFOXD1#2		0.661	0.964182
		shFOXD1#3		0.426	0.593281
		NC	GADPH	1.273
		shFOXD1#1		1.271
		shFOXD1#2		1.224
		shFOXD1#3		1.282
	SCC25	NC	E-cadhein	0.297	1
		shFOXD1#1		0.749	2.392
		shFOXD1#2		0.445	1.47338
		shFOXD1#3		0.696	2.42377
		NC	N-cadherin	0.941	1
		shFOXD1#1		0.437	0.440481
		shFOXD1#2		0.682	0.712698
		shFOXD1#3		0.165	0.181356
		NC	Vimentin	0.656	1
		shFOXD1#1		0.604	0.873309
		shFOXD1#2		0.688	1.03133
		shFOXD1#3		0.468	0.737872
		NC	GAPDH	1.418
		shFOXD1#1		1.495
		shFOXD1#2		1.442
		shFOXD1#3		1.371
Figure 3A	CAL27	NC	CD44	0.972	1
		shFOXD1#1		0.702	0.757571
		shFOXD1#2		0.882	0.964782
		shFOXD1#3		0.425	0.488657
		NC	ALDH1A1	0.353	1
		shFOXD1#1		0.221	0.656705
		shFOXD1#2		0.321	0.966846
		shFOXD1#3		0.094	0.297601
		NC	BMI1	1.334	1
		shFOXD1#1		1.004	0.78946
		shFOXD1#2		1.129	0.89984
		shFOXD1#3		0.52	0.435641
		NC	GADPH	1.093
		shFOXD1#1		1.042
		shFOXD1#2		1.028
		shFOXD1#3		0.978
	SCC25	NC	CD44	1.237	1
		shFOXD1#1		0.728	0.568608
		shFOXD1#2		0.84	0.657942
		shFOXD1#3		0.412	0.296185
		NC	ALDH1A1	0.38	1
		shFOXD1#1		0.437	1.11109
		shFOXD1#2		0.434	1.10658
		shFOXD1#3		0.142	0.332307
		NC	BMI1	1.065	1
		shFOXD1#1		0.662	0.600565
		shFOXD1#2		0.779	0.708705
		shFOXD1#3		0.268	0.22378
		NC	GAPDH	1.028
		shFOXD1#1		1.064
		shFOXD1#2		1.061
		shFOXD1#3		1.156
Figure 4A	CAL27	NC	FOXD1	0.231	1
		FOXD1		0.404	1.51573
		NC	E-cadhein	0.249	1
		FOXD1		0.167	0.581258
		NC	N-cadherin	0.233	1
		FOXD1		0.402	1.49528
		NC	Vimentin	0.129	1
		FOXD1		0.25	1.67959
		NC	CD44	0.193	1
		FOXD1		0.435	1.95337
		NC	ALDH1A1	0.243	1
		FOXD1		0.41	1.46228
		NC	BMI1	0.156	1
		FOXD1		0.301	1.67222
		NC	GAPDH	0.247
		FOXD1		0.285
	SCC25	NC	FOXD1	0.172	1
		FOXD1		0.408	2.22576
		NC	E-cadhein	0.291	1
		FOXD1		0.164	0.528808
		NC	N-cadherin	0.197	1
		FOXD1		0.368	1.75279
		NC	Vimentin	0.124	1
		FOXD1		0.317	2.39875
		NC	CD44	0.198	1
		FOXD1		0.527	2.49743
		NC	ALDH1A1	0.066	1
		FOXD1		0.329	4.67734
		NC	BMI1	0.148	1
		FOXD1		0.279	1.76884
		NC	GAPDH	0.289
		FOXD1		0.308
Figure 5E	CAL27	NC	SNAI2	0.355	1
		FOXD1		0.554	1.48231
		NC	GAPDH	1.61
		FOXD1		1.695
	SCC25	NC	SNAI2	0.219	1
		FOXD1		0.437	2.31771
		NC	GAPDH	1.388
		FOXD1		1.195
Figure 5H	CAL27	NC	E-cadhein	0.171	1
		siSNAI2#2		0.266	1.71375
		NC	N-cadherin	0.215	1
		siSNAI2#2		0.074	0.379188
		NC	Vimentin	0.204	1
		siSNAI2#2		0.108	0.58325
		NC	CD44	0.507	1
		siSNAI2#2		0.247	0.536723
		NC	ALDH1A1	0.345	1
		siSNAI2#2		0.144	0.459838
		NC	BMI1	0.387	1
		siSNAI2#2		0.166	0.472562
		NC	GAPDH	0.26
		siSNAI2#2		0.236
	SCC25	NC	E-cadhein	0.218	1
		siSNAI2#2		0.292	1.42984
		NC	N-cadherin	0.282	1
		siSNAI2#2		0.157	0.594309
		NC	Vimentin	0.237	1
		siSNAI2#2		0.093	0.418886
		NC	CD44	0.551	1
		siSNAI2#2		0.299	0.57927
		NC	ALDH1A1	0.37	1
		siSNAI2#2		0.117	0.337556
		NC	BMI1	0.472	1
		siSNAI2#2		0.194	0.438754
		NC	GAPDH	0.348
		siSNAI2#2		0.326
Figure S1B	CAL27	NC	SNAI2	0.904	1
		shFOXD1#1		0.617	0.697673
		shFOXD1#2		0.702	0.827007
		shFOXD1#3		0.367	0.414986
		NC	GAPDH	0.967
		shFOXD1#1		0.946
		shFOXD1#2		0.908
		shFOXD1#3		0.946
	SCC25	NC	SNAI2	0.843	1
		shFOXD1#1		0.541	0.61682
		shFOXD1#2		0.791	0.956634
		shFOXD1#3		0.4	0.480114
		NC	GAPDH	0.94
		shFOXD1#1		0.978
		shFOXD1#2		0.922
		shFOXD1#3		0.929
Figure S1D	CAL27	NC	SNAI2	0.614	1
		siSNAI2#1		0.603	1.06193
		siSNAI2#2		0.354	0.637713
		siSNAI2#3		0.687	1.07927
		NC	GAPDH	1.689
		siSNAI2#1		1.562
		siSNAI2#2		1.527
		siSNAI2#3		1.751
	SCC25	NC	SNAI2	0.928	1
		siSNAI2#1		0.772	0.937512
		siSNAI2#2		0.401	0.498972
		siSNAI2#3		0.704	0.83944
		NC	GAPDH	2.015
		siSNAI2#1		1.788
		siSNAI2#2		1.745
		siSNAI2#3		1.821
